# Supplementary material for: Non-visual homing and the current status of navigation in scorpions
Source: Anim Cogn. 2020 Apr 29;23(6):1215–34. doi: 10.1007/s10071-020-01386-z (PMC7700070; doi:10.1007/s10071-020-01386-z)
Supplement: Supplementary file 1 — Supplementary file1 (XLSX 64 kb) [file 10071_2020_1386_MOESM1_ESM.xlsx]

## Sheet: Trial_List
Animal ID	Date	Trial condition	Legitimate?	Homed?	Trial phase of first homing bout	Also homed in Phase 2?	Light condition during first homing bout
M19	2019-03-04	Stimulus	legitimate	yes	1	yes	red
F7	2019-03-04	Stimulus	illegitimate	no	-	-	-
M20	2019-03-05	Stimulus	illegitimate	no	-	-	-
M21	2019-03-05	Stimulus	illegitimate	no	-	-	-
M22	2019-03-06	Stimulus	legitimate	yes	1	no	red
M23	2019-03-07	Stimulus	legitimate	no	-	-	-
M24	2019-03-08	Stimulus	illegitimate	no	-	-	-
F1	2019-03-08	Stimulus	legitimate	yes	1	yes	red
F3	2019-03-11	Stimulus	illegitimate	no	-	-	-
F9	2019-03-11	Stimulus	illegitimate	no	-	-	-
M11	2019-03-12	Stimulus	illegitimate	no	-	-	-
M12	2019-03-12	Stimulus	illegitimate	no	-	-	-
M13	2019-03-14	Stimulus	legitimate	no	-	-	-
F4	2019-03-15	Stimulus	legitimate	no	-	-	-
F5	2019-03-18	Stimulus	illegitimate	yes	1	no	red
F8	2019-03-18	Stimulus	illegitimate	no	-	-	-
M17	2019-03-19	Stimulus	legitimate	no	-	-	-
M18	2019-03-21	Stimulus	legitimate	yes	2	-	white
F6	2019-03-21	Stimulus	illegitimate	no	-	-	-
F3	2019-03-22	Stimulus	legitimate	no	-	-	-
M10	2019-03-22	Stimulus	illegitimate	no	-	-	-
M29	2019-03-25	Stimulus	legitimate	no	-	-	-
M12	2019-03-25	Stimulus	illegitimate	no	-	-	-
F7	2019-03-26	Stimulus	legitimate	yes	1	no	red
M26	2019-03-27	Stimulus	legitimate	yes	2	-	white
M24	2019-03-27	Stimulus	illegitimate	no	-	-	-
F9	2019-03-28	Stimulus	illegitimate	no	-	-	-
M10	2019-03-29	Stimulus	illegitimate	no	-	-	-
M27	2019-03-29	Stimulus	illegitimate	no	-	-	-
M25	2019-04-01	Stimulus	legitimate	no	-	-	-
F2	2019-04-02	Stimulus	illegitimate	no	-	-	-
M28	2019-04-02	Stimulus	legitimate	no	-	-	-
M14	2019-04-03	Stimulus	illegitimate	no	-	-	-
M16	2019-04-03	Stimulus	illegitimate	no	-	-	-
F6	2019-04-04	Stimulus	illegitimate	no	-	-	-
M27	2019-04-04	Stimulus	illegitimate	no	-	-	-
F8	2019-04-05	Stimulus	illegitimate	no	-	-	-
M20	2019-04-08	Stimulus	legitimate	yes	2	-	white
M14	2019-04-09	Stimulus	legitimate	no	-	-	-
M21	2019-04-10	Stimulus	illegitimate	no	-	-	-
M11	2019-04-10	Stimulus	illegitimate	no	-	-	-
F2	2019-04-12	Stimulus	illegitimate	no	-	-	-
M16	2019-04-15	Stimulus	illegitimate	no	-	-	-
F1	2019-04-16	DarkControl	legitimate	yes	2	-	red
F3	2019-04-17	DarkControl	legitimate	no	-	-	-
F4	2019-04-18	DarkControl	legitimate	yes	1	no	red
F5	2019-04-23	DarkControl	illegitimate	no	-	-	-
M29	2019-04-23	CircadianControl	illegitimate	no	-	-	-
F7	2019-04-24	DarkControl	legitimate	no	-	-	-
M13	2019-04-25	DarkControl	legitimate	no	-	-	-
F1	2019-04-25	CircadianControl	illegitimate	no	-	-	-
M14	2019-04-26	DarkControl	illegitimate	no	-	-	-
F5	2019-04-29	DarkControl	illegitimate	no	-	-	-
M19	2019-04-29	CircadianControl	legitimate	yes	1	yes	red
M17	2019-04-30	DarkControl	illegitimate	no	-	-	-
M29	2019-05-02	DarkControl	legitimate	yes	1	yes	red
F1	2019-05-02	CircadianControl	illegitimate	no	-	-	-
M23	2019-05-03	DarkControl	illegitimate	no	-	-	-
M20	2019-05-06	DarkControl	illegitimate	no	-	-	-
M25	2019-05-06	CircadianControl	illegitimate	no	-	-	-
M18	2019-05-07	DarkControl	legitimate	yes	2	-	red
F3	2019-05-07	CircadianControl	legitimate	yes	2	-	white
M19	2019-05-08	DarkControl	legitimate	yes	1	yes	red
F1	2019-05-08	CircadianControl	illegitimate	no	-	-	-
M25	2019-05-09	DarkControl	illegitimate	no	-	-	-
M13	2019-05-09	CircadianControl	illegitimate	no	-	-	-
M23	2019-05-10	DarkControl	illegitimate	no	-	-	-
M26	2019-05-13	DarkControl	legitimate	no	-	-	-
F1	2019-05-13	CircadianControl	illegitimate	no	-	-	-
M13	2019-05-15	CircadianControl	illegitimate	no	-	-	-
M20	2019-05-16	DarkControl	illegitimate	no	-	-	-
M17	2019-05-16	CircadianControl	illegitimate	no	-	-	-
M28	2019-05-17	DarkControl	illegitimate	no	-	-	-
M14	2019-07-16	DarkControl	illegitimate	no	-	-	-
M20	2019-07-17	DarkControl	legitimate	yes	1	no	red
M25	2019-07-19	DarkControl	legitimate	no	-	-	-
M17	2019-07-23	DarkControl	legitimate	no	-	-	-
M23	2019-07-24	DarkControl	illegitimate	no	-	-	-
F1	2019-07-24	CircadianControl	illegitimate	no	-	-	-
M28	2019-07-25	DarkControl	illegitimate	no	-	-	-
F7	2019-07-25	CircadianControl	illegitimate	no	-	-	-
M14	2019-07-26	DarkControl	illegitimate	no	-	-	-
M23	2019-07-29	DarkControl	illegitimate	no	-	-	-
M17	2019-07-29	CircadianControl	illegitimate	no	-	-	-
M28	2019-07-30	DarkControl	illegitimate	no	-	-	-
M18	2019-07-30	CircadianControl	illegitimate	no	-	-	-
M14	2019-07-31	DarkControl	legitimate	no	-	-	-
M25	2019-07-31	CircadianControl	illegitimate	yes	After 2	-	white
M23	2019-08-01	DarkControl	legitimate	no	-	-	-
M20	2019-08-01	CircadianControl	legitimate	yes	1	no	red
M28	2019-08-05	DarkControl	illegitimate	no	-	-	-
F4	2019-08-05	CircadianControl	illegitimate	no	-	-	-
M26	2019-08-06	CircadianControl	illegitimate	no	-	-	-
M23	2019-08-07	CircadianControl	illegitimate	no	-	-	-
M28	2019-08-08	DarkControl	legitimate	no	-	-	-
M14	2019-08-08	CircadianControl	illegitimate	no	-	-	-
M28	2019-08-12	CircadianControl	illegitimate	no	-	-	-
F1	2019-08-13	CircadianControl	legitimate	yes	2	-	white
M17	2019-08-14	CircadianControl	illegitimate	no	-	-	-
F4	2019-08-15	CircadianControl	illegitimate	no	-	-	-
M26	2019-08-19	CircadianControl	illegitimate	no	-	-	-
F4	2019-08-20	CircadianControl	illegitimate	no	-	-	-
M28	2019-08-21	CircadianControl	illegitimate	no	-	-	-
M14	2019-08-22	CircadianControl	illegitimate	no	-	-	-
M26	2019-08-26	CircadianControl	illegitimate	no	-	-	-
M26	2019-09-10	Stimulus	legitimate	no	-	-	-
F2	2019-09-11	Stimulus	illegitimate	no	-	-	-
F8	2019-09-13	Stimulus	legitimate	no	-	-	-
M17	2019-09-16	Stimulus	legitimate	yes	1	no	red
F7	2019-09-17	Stimulus	legitimate	no	-	-	-
M29	2019-09-18	Stimulus	illegitimate	no	-	-	-
F3	2019-09-19	Stimulus	legitimate	yes	1	no	red
F4	2019-09-24	Stimulus	legitimate	yes	1	no	red
F8	2019-09-25	Stimulus	legitimate	no	-	-	-
F7	2019-09-26	Stimulus	legitimate	no	-	-	-
M17	2019-09-27	Stimulus	legitimate	no	-	-	-
F7	2019-10-01	Blind	legitimate	no	-	-	-
F3	2019-10-02	Blind	legitimate	yes	1	no	red
F1	2019-10-04	Blind	legitimate	yes	2	-	white
M18	2019-10-07	Blind	legitimate	no	-	-	-
M17	2019-10-08	Blind	legitimate	no	-	-	-
M19	2019-10-09	Blind	legitimate	no	-	-	-
M20	2019-10-10	Blind	legitimate	no	-	-	-
M13	2019-10-11	Blind	legitimate	yes	2	-	white
M24	2019-10-14	Blind	legitimate	yes	2	-	white
F4	2019-10-15	Blind	legitimate	no	-	-	-
M16	2019-10-16	Blind	legitimate	yes	2	-	white
M11	2019-10-17	Blind	legitimate	no	-	-	-
M27	2019-10-19	Blind	legitimate	yes	2	-	white
M23	2019-10-21	Blind	legitimate	no	-	-	-
M28	2019-10-22	Blind	legitimate	yes	1	yes	red
M26	2019-10-24	Blind	legitimate	no	-	-	-
M29	2019-10-25	Blind	legitimate	no	-	-	-
M14	2019-10-28	Blind	legitimate	yes	2	-	white
F7	2019-10-29	Blind	legitimate	no	-	-	-
M11	2019-10-30	Blind	legitimate	yes	1	no	red
F9	2019-10-31	Blind	illegitimate	no	-	-	-
F31	2020-02-03	IR	legitimate	yes	2	-	white
F32	2020-02-04	IR	legitimate	yes	2	-	white
M35	2020-02-05	IR	legitimate	yes	1	no	IR
M37	2020-02-06	IR	legitimate	yes	2	-	white
M36	2020-02-07	IR	legitimate	no	-	-	-
F33	2020-02-10	IR	legitimate	no	-	-	-
F30	2020-02-11	IR	legitimate	yes	1	no	IR
M34	2020-02-12	IR	legitimate	yes	2	-	white
M38	2020-02-13	IR	legitimate	no	-	-	-
M39	2020-02-14	IR	legitimate	no	-	-	-
M40	2020-02-17	IR	legitimate	yes	1	yes	IR
M46	2020-02-18	IR	legitimate	no	-	-	-
M50	2020-02-19	IR	legitimate	no	-	-	-
M43	2020-02-20	IR	legitimate	no	-	-	-
M48	2020-02-21	IR	legitimate	yes	2	-	white
M49	2020-02-24	IR	legitimate	no	-	-	-
M45	2020-02-25	IR	illegitimate	no	-	-	-
M44	2020-02-26	IR	legitimate	no	-	-	-
M41	2020-02-27	IR	legitimate	yes	2	-	white
M42	2020-02-28	IR	legitimate	no	-	-	-

## Sheet: Departure_Angle
Experiment	Animal ID	Trial condition	Trial phase of departure	Visual status	Light condition of departure	Angle of departure (°)
Light Stimulus Experiment	M19	Stimulus	1	Sighted	red	141.285
	F1	Stimulus	1	Sighted	red	93.326
	M18	Stimulus	1	Sighted	red	250.801
	M26	Stimulus	1	Sighted	red	238.5
	M20	Stimulus	1	Sighted	red	76.6078
	F1	DarkControl	1	Sighted	red	21.1817
	M29	DarkControl	1	Sighted	red	230.739
	M18	DarkControl	1	Sighted	red	136.591
	M19	DarkControl	1	Sighted	red	318.907
	F1	CircadianControl	1	Sighted	red	128.817
	F3	CircadianControl	1	Sighted	red	197.828
	M19	CircadianControl	1	Sighted	red	335.52
	M25	CircadianControl	After 2	Sighted	white	134.659
Vision Experiment	M19	Stimulus	1	Sighted	red	141.285
	F1	Stimulus	1	Sighted	red	93.326
	M18	Stimulus	1	Sighted	red	250.801
	M26	Stimulus	1	Sighted	red	238.5
	M20	Stimulus	1	Sighted	red	76.6078
	F1	DarkControl	1	Sighted	red	21.1817
	M29	DarkControl	1	Sighted	red	230.739
	M18	DarkControl	1	Sighted	red	136.591
	M19	DarkControl	1	Sighted	red	318.907
	F1	CircadianControl	1	Sighted	red	128.817
	F3	CircadianControl	1	Sighted	red	197.828
	M19	CircadianControl	1	Sighted	red	335.52
	M25	CircadianControl	After 2	Sighted	white	134.659
	M20	CircadianControl	1	Sighted	red	324.601
	F4	Stimulus	1	Sighted	red	20.6662
	F5	Stimulus	1	Sighted	red	177.772
	F7	Stimulus	1	Sighted	red	70.8949
	M22	Stimulus	1	Sighted	red	19.0921
	F3	Stimulus	1	Sighted	red	40.8496
	M17	Stimulus	1	Sighted	red	22.8492
	F4	DarkControl	1	Sighted	red	150.321
	M20	DarkControl	1	Sighted	red	111.982
	F1	Blind	1	Blind	red	147.791
	M13	Blind	1	Blind	red	314.159
	M24	Blind	1	Blind	red	23.7355
	M16	Blind	1	Blind	red	46.3968
	M27	Blind	1	Blind	red	0.0614627
	M14	Blind	1	Blind	red	239.543
	F3	Blind	1	Blind	red	172.248
	M28	Blind	1	Blind	red	125.148
	M11	Blind	1	Blind	red	5.03298
	F31	IR	1	Sighted	IR	15.2265
	F32	IR	1	Sighted	IR	208.119
	M37	IR	1	Sighted	IR	87.0157
	M34	IR	1	Sighted	IR	305.934
	M48	IR	1	Sighted	IR	177.102
	M41	IR	1	Sighted	IR	199.05
	M35	IR	1	Sighted	IR	228.391
	F30	IR	1	Sighted	IR	280.518
	M40	IR	1	Sighted	IR	160.218

## Sheet: Homing_Angle
Experiment	Animal ID	Trial condition	Trial phase of homing bout	Visual status	Light condition of homing bout	Angle of homing (°)
Light Stimulus Experiment	M19	Stimulus	2	Sighted	white	53.2442
	F1	Stimulus	2	Sighted	white	70.1126
	M18	Stimulus	2	Sighted	white	357.709
	M26	Stimulus	2	Sighted	white	29.5958
	M20	Stimulus	2	Sighted	white	237.093
	F1	DarkControl	2	Sighted	red	23.7265
	M29	DarkControl	2	Sighted	red	120.028
	M18	DarkControl	2	Sighted	red	321.734
	M19	DarkControl	2	Sighted	red	282.771
	F1	CircadianControl	2	Sighted	white	234.129
	F3	CircadianControl	2	Sighted	white	81.7384
	M19	CircadianControl	2	Sighted	white	242.236
	M25	CircadianControl	After 2	Sighted	white	247.052
Vision Experiment	M19	Stimulus	1	Sighted	red	186.22
	F1	Stimulus	1	Sighted	red	164.363
	M18	Stimulus	2	Sighted	white	357.709
	M26	Stimulus	2	Sighted	white	29.5958
	M20	Stimulus	2	Sighted	white	237.093
	F1	DarkControl	2	Sighted	red	23.7265
	M29	DarkControl	1	Sighted	red	268.946
	M18	DarkControl	2	Sighted	red	321.734
	M19	DarkControl	1	Sighted	red	67.9789
	F1	CircadianControl	1	Sighted	red	88.8338
	F3	CircadianControl	2	Sighted	white	81.7384
	M19	CircadianControl	1	Sighted	red	223.328
	M25	CircadianControl	After 2	Sighted	white	247.052
	M20	CircadianControl	1	Sighted	red	214.825
	F4	Stimulus	1	Sighted	red	46.9899
	F5	Stimulus	1	Sighted	red	148.703
	F7	Stimulus	1	Sighted	red	106.026
	M22	Stimulus	1	Sighted	red	96.6432
	F3	Stimulus	1	Sighted	red	340.409
	M17	Stimulus	1	Sighted	red	196.808
	F4	DarkControl	1	Sighted	red	86.8127
	M20	DarkControl	1	Sighted	red	162.461
	F1	Blind	2	Blind	white	103.767
	M13	Blind	2	Blind	white	102.434
	M24	Blind	2	Blind	white	288.604
	M16	Blind	2	Blind	white	124.627
	M27	Blind	2	Blind	white	186.831
	M14	Blind	2	Blind	white	81.6242
	F3	Blind	1	Blind	red	353.587
	M28	Blind	1	Blind	red	146.813
	M11	Blind	1	Blind	red	134.902
	F31	IR	2	Sighted	white	265.68
	F32	IR	2	Sighted	white	313.706
	M37	IR	2	Sighted	white	92.3121
	M34	IR	2	Sighted	white	246.429
	M48	IR	2	Sighted	white	264.422
	M41	IR	2	Sighted	white	85.4182
	M35	IR	1	Sighted	IR	30.8579
	F30	IR	1	Sighted	IR	135.393
	M40	IR	1	Sighted	IR	263.505

## Sheet: Directional_Deviation_Departure
Experiment	Animal ID	Trial condition	Trial phase of departure	Visual status	Light condition of departure	Shapiro-Willk p-value for distribution of deviations	Shapiro-Wilk test statistic (W)	Shapiro-Wilk normality	Kolmogorov-Smirnov p-value for distribution of deviations	Kolmogorov-Smirnov test statistic (D)	Kolmogorov-Smirnov normality	Deviations normally distributed?*
Light Stimulus Experiment	M19	Stimulus	1	Sighted	red	0.3444	0.93962	yes	0.1017	0.19631	yes	yes
	F1	Stimulus	1	Sighted	red	0.00761	0.92457	no	0.121	0.12049	yes	no	*Normality assumed only when both tests of normality were passed
	M18	Stimulus	1	Sighted	red	0.001281	0.92758	no	0.0004973	0.15887	no	no
	M26	Stimulus	1	Sighted	red	0.0004973	0.15887	no	0.02111	0.16168	no	no
	M20	Stimulus	1	Sighted	red	0.00931	0.87403	no	0.1258	0.16453	yes	no
	F1	DarkControl	1	Sighted	red	0.0002703	0.8599	no	0.0004254	0.20496	no	no
	M29	DarkControl	1	Sighted	red	0.1642	0.95079	yes	0.4046	0.11259	yes	yes
	M18	DarkControl	1	Sighted	red	0.003688	0.91666	no	0.06294	0.1292	yes	no
	M19	DarkControl	1	Sighted	red	9.314e-05	0.87282	no	0.001518	0.16881	no	no
	F1	CircadianControl	1	Sighted	red	0.0008165	0.94699	no	0.002997	0.11672	no	no
	F3	CircadianControl	1	Sighted	red	0.006862	0.95017	no	0.004759	0.12969	no	no
	M19	CircadianControl	1	Sighted	red	0.9912	0.98309	yes	0.9688	0.10242	yes	yes
	M25	CircadianControl	After 2	Sighted	white	0.006841	0.92877	no	0.1763	0.10885	yes	no
Vision Experiment	M19	Stimulus	1	Sighted	red	0.3444	0.93962	yes	0.1017	0.19631	yes	yes
	F1	Stimulus	1	Sighted	red	0.00761	0.92457	no	0.121	0.12049	yes	no
	M18	Stimulus	1	Sighted	red	0.001281	0.92758	no	0.0004973	0.15887	no	no
	M26	Stimulus	1	Sighted	red	0.0004973	0.15887	no	0.02111	0.16168	no	no
	M20	Stimulus	1	Sighted	red	0.00931	0.87403	no	0.1258	0.16453	yes	no
	F1	DarkControl	1	Sighted	red	0.0002703	0.8599	no	0.0004254	0.20496	no	no
	M29	DarkControl	1	Sighted	red	0.1642	0.95079	yes	0.4046	0.11259	yes	yes
	M18	DarkControl	1	Sighted	red	0.003688	0.91666	no	0.06294	0.1292	yes	no
	M19	DarkControl	1	Sighted	red	9.314e-05	0.87282	no	0.001518	0.16881	no	no
	F1	CircadianControl	1	Sighted	red	0.0008165	0.94699	no	0.002997	0.11672	no	no
	F3	CircadianControl	1	Sighted	red	0.006862	0.95017	no	0.004759	0.12969	no	no
	M19	CircadianControl	1	Sighted	red	0.9912	0.98309	yes	0.9688	0.10242	yes	yes
	M25	CircadianControl	After 2	Sighted	white	0.006841	0.92877	no	0.1763	0.10885	yes	no
	M20	CircadianControl	1	Sighted	red	0.3487	0.95647	yes	0.2741	0.13586	yes	yes
	F4	Stimulus	1	Sighted	red	0.009456	0.9613	no	0.1102	0.085727	yes	no
	F5	Stimulus	1	Sighted	red	0.005409	0.93094	no	0.0005657	0.17335	no	no
	F7	Stimulus	1	Sighted	red	0.238	0.93232	yes	0.1653	0.1775	yes	yes
	M22	Stimulus	1	Sighted	red	0.1616	0.93786	yes	0.1436	0.15794	yes	yes
	F3	Stimulus	1	Sighted	red	0.05008	0.95941	yes	0.09396	0.10728	yes	yes
	M17	Stimulus	1	Sighted	red	0.0001546	0.92849	no	0.004853	0.11862	no	no
	F4	DarkControl	1	Sighted	red	4.144e-07	0.94263	no	6.604e-08	0.12416	no	no
	M20	DarkControl	1	Sighted	red	0.007678	0.93797	no	0.01251	0.13749	no	no
	F1	Blind	1	Blind	red	0.002536	0.95597	no	0.0643	0.087497	yes	no
	M13	Blind	1	Blind	red	0.009729	0.82294	no	0.0006831	0.31071	no	no
	M24	Blind	1	Blind	red	0.5684	0.93204	yes	0.6078	0.19183	yes	yes
	M16	Blind	1	Blind	red	0.08728	0.80398	yes	0.04901	0.34685	yes	yes
	M27	Blind	1	Blind	red	0.3378	0.90764	yes	0.4695	0.19804	yes	yes
	M14	Blind	1	Blind	red	0.5526	0.94269	yes	0.5203	0.16807	yes	yes
	F31	IR	1	Sighted	IR	0.02102	0.89951	no	0.1052	0.16218	yes	no
	F32	IR	1	Sighted	IR	0.0525	0.84631	yes	0.1711	0.22286	yes	yes
	M37	IR	1	Sighted	IR	2.879e-05	0.86918	no	0.0002209	0.17684	no	no
	M34	IR	1	Sighted	IR	0.2839	0.94179	yes	0.6294	0.12314	yes	yes
	M48	IR	1	Sighted	IR	0.003722	0.93982	no	0.08885	0.103	yes	no
	M41	IR	1	Sighted	IR	0.03733	0.92743	no	0.09431	0.14524	yes	no

## Sheet: Directional_Deviation_Homing
Experiment	Animal ID	Trial condition	Trial phase of homing bout	Visual status	Light condition of homing bout	Shapiro-Willk p-value for distribution of deviations	Shapiro-Wilk test statistic (W)	Shapiro-Wilk normality	Kolmogorov-Smirnov p-value for distribution of deviations	Kolmogorov-Smirnov test statistic (D)	Kolmogorov-Smirnov normality	Deviations normally distributed?*
Light Stimulus Experiment	M19	Stimulus	2	Sighted	white	0.4329	0.96586	yes	0.483	0.10896	yes	yes
	F1	Stimulus	2	Sighted	white	0.08549	0.89169	yes	0.2414	0.18143	yes	yes	*Normality assumed only when both tests of normality were passed
	M18	Stimulus	2	Sighted	white	0.6564	0.96132	yes	0.291	0.16037	yes	yes
	M26	Stimulus	2	Sighted	white	0.8878	0.96855	yes	0.9389	0.14213	yes	yes
	M20	Stimulus	2	Sighted	white	0.8813	0.97035	yes	0.9925	0.088875	yes	yes
	F1	DarkControl	2	Sighted	red	0.4005	0.95672	yes	0.133	0.15981	yes	yes
	M29	DarkControl	2	Sighted	red	0.003951	0.92063	no	0.02645	0.13886	no	no
	M18	DarkControl	2	Sighted	red	0.08496	0.83275	yes	0.1645	0.25947	yes	yes
	M19	DarkControl	2	Sighted	red	0.00105	0.9286	no	0.9286	0.15434	yes	no
	F1	CircadianControl	2	Sighted	white	0.771	0.9591	yes	0.7241	0.14194	yes	yes
	F3	CircadianControl	2	Sighted	white	0.7192	0.96596	yes	0.6543	0.12421	yes	yes
	M19	CircadianControl	2	Sighted	white	0.1686	0.8413	yes	0.3821	0.25021	yes	yes
	M25	CircadianControl	After 2	Sighted	white	0.4078	0.90556	yes	0.1904	0.26879	yes	yes
Vision Experiment	M19	Stimulus	1	Sighted	red	0.03029	0.78686	no	0.1524	0.26264	yes	no
	F1	Stimulus	1	Sighted	red	0.303	0.96767	yes	0.4932	0.094405	yes	yes
	M18	Stimulus	2	Sighted	white	0.6564	0.96132	yes	0.291	0.16037	yes	yes
	M26	Stimulus	2	Sighted	white	0.8878	0.96855	yes	0.9389	0.14213	yes	yes
	M20	Stimulus	2	Sighted	white	0.8813	0.97035	yes	0.9925	0.088875	yes	yes
	F1	DarkControl	2	Sighted	red	0.4005	0.95672	yes	0.133	0.15981	yes	yes
	M29	DarkControl	1	Sighted	red	0.01126	0.94917	no	0.2259	0.090491	yes	no
	M18	DarkControl	2	Sighted	red	0.08496	0.83275	yes	0.1645	0.25947	yes	yes
	M19	DarkControl	1	Sighted	red	0.00199	0.83042	no	0.002307	0.24217	no	no
	F1	CircadianControl	1	Sighted	red	0.0006714	0.94225	no	0.00405	0.11812	no	no
	F3	CircadianControl	2	Sighted	white	0.7192	0.96596	yes	0.6543	0.12421	yes	yes
	M19	CircadianControl	1	Sighted	red	0.01965	0.93777	no	0.09443	0.12267	yes	no
	M25	CircadianControl	After 2	Sighted	white	0.4078	0.90556	yes	0.1904	0.26879	yes	yes
	M20	CircadianControl	1	Sighted	red	0.6181	0.94796	yes	0.4545	0.17497	yes	yes
	F4	Stimulus	1	Sighted	red	0.0251	0.88837	no	0.04946	0.19291	no	no
	F5	Stimulus	1	Sighted	red	0.01303	0.96264	no	0.01454	0.10758	no	no
	F7	Stimulus	1	Sighted	red	0.0007341	0.9316	no	0.0009761	0.14243	no	no
	M22	Stimulus	1	Sighted	red	0.6587	0.97136	yes	0.9629	0.075897	yes	yes
	F3	Stimulus	1	Sighted	red	0.823	0.97647	yes	0.697	0.1057	yes	yes
	M17	Stimulus	1	Sighted	red	0.04917	0.88656	yes	0.163	0.18284	yes	yes
	F4	DarkControl	1	Sighted	red	0.007338	0.81337	no	0.1764	0.19162	yes	no
	M20	DarkControl	1	Sighted	red	0.8654	0.97904	yes	0.7118	0.10265	yes	yes
	F3	Blind	1	Blind	red	0.2343	0.9454	yes	0.5179	0.12084	yes	yes
	F1	Blind	2	Blind	white	0.3181	0.9237	yes	0.3425	0.18082	yes	yes
	M13	Blind	2	Blind	white	0.8239	0.9606	yes	0.6799	0.18307	yes	yes
	M24	Blind	2	Blind	white	0.05848	0.86619	yes	0.1563	0.20909	yes	yes
	M16	Blind	2	Blind	white	0.1664	0.8646	yes	0.05628	0.30006	yes	yes
	M27	Blind	2	Blind	white	0.1238	0.81116	yes	0.1573	2	yes	yes	Only 4 steps, which is too small for Kolmogorov-Smirnov test. Used Pearson's chi-squared instead. P-value and Pearson's "P" are shown.
	M28	Blind	1	Sighted	red	0.07609	0.89362	yes	0.07869	0.20843	yes	yes
	M14	Blind	2	Sighted	white	0.3389	0.88005	yes	0.1573	2	yes	yes	Only 4 steps, which is too small for Kolmogorov-Smirnov test. Used Pearson's chi-squared instead. P-value and Pearson's "P"
	M11	Blind	1	Sighted	red	0.2461	0.89898	yes	0.5687	0.17759	yes	yes
	F31	IR	2	Sighted	white	0.6803	0.95294	yes	0.6014	0.15396	yes	yes
	F32	IR	2	Sighted	white	0.05545	0.86436	yes	0.1201	0.2177	yes	yes
	M37	IR	2	Sighted	white	0.258	0.95056	yes	0.0717	0.16658	yes	yes
	M34	IR	2	Sighted	white	0.4574	0.91844	yes	0.5627	0.1973	yes	yes
	M48	IR	2	Sighted	white	0.5834	0.93378	yes	0.3344	0.22744	yes	yes
	M41	IR	2	Sighted	white	0.3597	0.95438	yes	0.416	0.12863	yes	yes

## Sheet: Straightness_Index
Experiment	AnimalID	Trial Condition	Trial phase of homing bout	Visual status	Light condition of homing bout	SI of homing bout
Light Stimulus Experiment	M19	Stimulus	2	Sighted	white	0.187004
	F1	Stimulus	2	Sighted	white	0.787345
	M18	Stimulus	2	Sighted	white	0.437515
	M26	Stimulus	2	Sighted	white	0.834932
	M20	Stimulus	2	Sighted	white	0.86307
	F1	DarkControl	2	Sighted	red	0.742171
	M29	DarkControl	2	Sighted	red	0.33958
	M18	DarkControl	2	Sighted	red	0.867338
	M19	DarkControl	2	Sighted	red	0.229383
	F1	CircadianControl	2	Sighted	white	0.896393
	F3	CircadianControl	2	Sighted	white	0.587129
	M19	CircadianControl	2	Sighted	white	0.950322
	M25	CircadianControl	After 2	Sighted	white	0.904188
Vision Experiment	M19	Stimulus	1	Sighted	red	1.02819
	F1	Stimulus	1	Sighted	red	0.305882
	M18	Stimulus	2	Sighted	white	0.437515
	M26	Stimulus	2	Sighted	white	0.834932
	M20	Stimulus	2	Sighted	white	0.86307
	F1	DarkControl	2	Sighted	red	0.742171
	M29	DarkControl	1	Sighted	red	0.260033
	M18	DarkControl	2	Sighted	red	0.867338
	M19	DarkControl	1	Sighted	red	0.52157
	F1	CircadianControl	1	Sighted	red	0.188228
	F3	CircadianControl	2	Sighted	white	0.587129
	M19	CircadianControl	1	Sighted	red	0.212154
	M25	CircadianControl	After 2	Sighted	white	0.904188
	M20	CircadianControl	1	Sighted	red	0.755387
	F4	Stimulus	1	Sighted	red	0.853462
	F5	Stimulus	1	Sighted	red	0.143616
	F7	Stimulus	1	Sighted	red	0.267872
	M22	Stimulus	1	Sighted	red	0.449857
	F3	Stimulus	1	Sighted	red	1.05627
	M17	Stimulus	1	Sighted	red	0.906442
	F4	DarkControl	1	Sighted	red	0.956169
	M20	DarkControl	1	Sighted	red	0.534475
	F1	Blind	2	Blind	white	0.849237
	M13	Blind	2	Blind	white	0.855666
	M24	Blind	2	Blind	white	0.472659
	M16	Blind	2	Blind	white	0.921906
	M27	Blind	2	Blind	white	1.04164
	M14	Blind	2	Blind	white	1.25903
	F31	IR	2	Sighted	white	0.821578
	F32	IR	2	Sighted	white	0.874651
	M37	IR	2	Sighted	white	0.282031
	M34	IR	2	Sighted	white	1.08629
	M48	IR	2	Sighted	white	0.95891
	M41	IR	2	Sighted	white	0.764723

## Sheet: Lateral_Displacement
Experiment	AnimalID	Trial Condition	Trial phase of homing bout	Visual status	Light condition of homing bout	Mean lateral displacement of homing bout
Light Stimulus Experiment	M19	Stimulus	2	Sighted	white	14.8618
	F1	Stimulus	2	Sighted	white	13.8635
	M18	Stimulus	2	Sighted	white	14.7371
	M26	Stimulus	2	Sighted	white	5.36021
	M20	Stimulus	2	Sighted	white	2.92973
	F1	DarkControl	2	Sighted	red	7.58382
	M29	DarkControl	2	Sighted	red	13.5706
	M18	DarkControl	2	Sighted	red	7.27539
	M19	DarkControl	2	Sighted	red	24.7272
	F1	CircadianControl	2	Sighted	white	2.99523
	F3	CircadianControl	2	Sighted	white	14.2174
	M19	CircadianControl	2	Sighted	white	4.72235
	M25	CircadianControl	After 2	Sighted	white	4.22488
Vision Experiment	M19	Stimulus	1	Sighted	red	7.94705
	F1	Stimulus	1	Sighted	red	16.7241
	M18	Stimulus	2	Sighted	white	14.7371
	M26	Stimulus	2	Sighted	white	5.36021
	M20	Stimulus	2	Sighted	white	2.92973
	F1	DarkControl	2	Sighted	red	7.58382
	M29	DarkControl	1	Sighted	red	20.8871
	M18	DarkControl	2	Sighted	red	7.27539
	M19	DarkControl	1	Sighted	red	21.0018
	F1	CircadianControl	1	Sighted	red	25.3205
	F3	CircadianControl	2	Sighted	white	14.2174
	M19	CircadianControl	1	Sighted	red	18.2263
	M25	CircadianControl	After 2	Sighted	white	4.22488
	M20	CircadianControl	1	Sighted	red	14.0352
	F4	Stimulus	1	Sighted	red	6.57905
	F5	Stimulus	1	Sighted	red	17.8784
	F7	Stimulus	1	Sighted	red	16.6922
	M22	Stimulus	1	Sighted	red	7.93355
	F3	Stimulus	1	Sighted	red	2.78329
	M17	Stimulus	1	Sighted	red	5.4414
	F4	DarkControl	1	Sighted	red	9.05787
	M20	DarkControl	1	Sighted	red	14.5697
	F1	Blind	2	Blind	white	9.73604
	M13	Blind	2	Blind	white	5.87133
	M24	Blind	2	Blind	white	23.1047
	M16	Blind	2	Blind	white	4.3878
	M27	Blind	2	Blind	white	6.56704
	M14	Blind	2	Blind	white	2.50989
	F31	IR	2	Sighted	white	8.28151
	F32	IR	2	Sighted	white	5.83193
	M37	IR	2	Sighted	white	12.1924
	M34	IR	2	Sighted	white	3.81164
	M48	IR	2	Sighted	white	5.44933
	M41	IR	2	Sighted	white	7.46082

## Sheet: Statistical_Results
Trial success rate
Observed (Expected) frequency counts
Trial condition	Legitimate	Illegitimate
Stimulus	25 (28.55)	29 (25.45)
Dark Control	15 (16.92)	17 (15.08)
Circadian Control	4 (15.86)	26 (14.14)
Blind	20 (11.10)	1 (9.90)
IR	19 (10.57)	1 (9.43)
Statistical test	Compared groups	n	df	df residuals	Test statistic	p-value (unadjusted)	FDR-adjusted p-value
Pearson's chi-squared	overall	157	4	-	49.592	4.393e-10	-
Chi-squared post hoc multiple comparisons	stimulus legitimate : dark control legitimate	40	-	-	-	0.11385	0.20492
	stimulus legitimate : circadian control legitimate	29	-	-	-	9.6e-05	0.00033
	stimulus legitimate : blind legitimate	45	-	-	-	0.45606	0.57007
	stimulus legitimate : IR legitimate	44	-	-	-	0.36571	0.4981
	stimulus legitimate : stimulus illegitimate	54	-	-	-	0.58621	0.6942
	stimulus legitimate : dark control illegitimate	42	-	-	-	0.21704	0.31506
	stimulus legitimate : circadian control illegitimate	51	-	-	-	0.88864	0.90883
	stimulus legitimate : blind illegitimate	26	-	-	-	2.5e-06	1.9e-05
	stimulus legitimate : IR illegitimate	26	-	-	-	2.5e-06	1.9e-05
	dark control legitimate : circadian control legitimate	19	-	-	-	0.01162	0.02489
	dark control legitimate : blind legitimate	35	-	-	-	0.39802	0.51175
	dark control legitimate : IR legitimate	34	-	-	-	0.49272	0.59925
	dark control legitimate : stimulus illegitimate	44	-	-	-	0.03481	0.0712
	dark control legitimate : dark control illegitimate	32	-	-	-	0.72367	0.79166
	dark control legitimate : circadian control illegitimate	41	-	-	-	0.08581	0.1609
	dark control legitimate : blind illegitimate	16	-	-	-	0.00047	0.00123
	dark control legitimate : IR illegitimate	16	-	-	-	0.00047	0.00123
	circadian control legitimate : blind legitimate	24	-	-	-	0.00109	0.00273
	circadian control legitimate : IR legitimate	23	-	-	-	0.00176	0.00417
	circadian control legitimate : stimulus illegitimate	33	-	-	-	1.3e-05	8.7e-05
	circadian control legitimate : dark control illegitimate	21	-	-	-	0.00456	0.01025
	circadian control legitimate : circadian control illegitimate	30	-	-	-	5.9e-05	0.00022
	circadian control legitimate : blind illegitimate	5	-	-	-	0.17971	0.27886
	circadian control legitimate : IR illegitimate	5	-	-	-	0.17971	0.27886
	blind legitimate : IR legitimate	39	-	-	-	0.87278	0.90883
	blind legitimate : stimulus illegitimate	49	-	-	-	0.19854	0.29781
	blind legitimate : dark control illegitimate	37	-	-	-	0.62187	0.71755
	blind legitimate : circadian control illegitimate	46	-	-	-	0.37634	0.4981
	blind legitimate : blind illegitimate	21	-	-	-	3.4e-05	0.00017
	blind legitimate : IR illegitimate	21	-	-	-	3.4e-05	0.00017
	IR legitimate : stimulus illegitimate	48	-	-	-	0.14891	0.25774
	IR legitimate : dark control illegitimate	36	-	-	-	0.73888	0.79166
	IR legitimate : circadian control illegitimate	45	-	-	-	0.29672	0.41726
	IR legitimate : blind illegitimate	20	-	-	-	5.7e-05	0.00022
	IR legitimate : IR illegitimate	20	-	-	-	5.7e-05	0.00022
	stimulus illegitimate : dark control illegitimate	46	-	-	-	0.07684	0.15035
	stimulus illegitimate : circadian control illegitimate	55	-	-	-	0.68583	0.77156
	stimulus illegitimate : blind illegitimate	30	-	-	-	3.2e-07	7.2e-06
	stimulus illegitimate : IR illegitimate	30	-	-	-	3.2e-07	7.2e-06
	dark control illegitimate : circadian control illegitimate	43	-	-	-	0.16991	0.27886
	dark control illegitimate : blind illegitimate	18	-	-	-	0.00016	0.00049
	dark control illegitimate : IR illegitimate	18	-	-	-	0.00016	0.00049
	circadian control illegitimate : blind illegitimate	27	-	-	-	1.5e-06	1.7e-05
	circadian control illegitimate : IR illegitimate	27	-	-	-	1.5e-06	1.7e-05
	blind illegitimate : IR illegitimate	2	-	-	-	1	1
Homing rate
Observed (Expected) frequency counts
Trial condition	Homed	Didn't home
Stimulus	10 (11.45)	15 (13.55)
Dark Control	6 (6.87)	9 (8.13)
Circadian Control	4 (1.83)	0 (2.17)
Blind	9 (9.16)	11 (10.84)
IR	9 (8.70)	10 (10.30)
Statistical test	Compared groups	n	df	df residuals	Test statistic	p-value (unadjusted)	FDR-adjusted p-value
Fisher's exact	overall	83	-	-	-	0.29	-
Fisher's exact post hoc multiple comparison	stimulus : dark control	40	-	-	-	1	1
	stimulus : circadian control	29	-	-	-	0.04215	0.2612
	stimulus : blind	45	-	-	-	0.76972	1
	stimulus : IR	44	-	-	-	0.76087	1
	dark control : circadian control	19	-	-	-	0.08669	0.2612
	dark control : blind	35	-	-	-	1	1
	dark control : IR	34	-	-	-	0.73794	1
	circadian control : blind	24	-	-	-	0.09834	0.2612
	circadian control : IR	23	-	-	-	0.10446	0.2612
	blind : IR	39	-	-	-	1	1
Experiment 2, Directional deviation
Observed (Expected) frequency counts
Group	Normally distributed	Non-normally-distributed
Departures, sighted red light	6 (11.91)	15 (9.09)
Departures, sighted IR light	2 (3.40)	4 (2.60)
Departures, blind red light	4 (3.40)	2 (2.60)
Returns, sighted white light	11 (6.24)	0 (4.76)
Returns, sighted red light	9 (9.64)	8 (7.36)
Returns, blind white light	6 (3.40)	0 (2.60)
Statistical test	Compared groups	n	df	df residuals	Test statistic	p-value (unadjusted)	FDR-adjusted p-value
Fisher's exact	overall	34 trials, 67 bouts	-	-	-	0.0001377	-
Fisher's exact post hoc multiple comparison	departures sighted red light : departures sighted IR	27	-	-	-	1	1
	departures sighted red light : departures blind	27	-	-	-	0.153475	0.287765
	departures sighted red light : returns sighted white light	32	-	-	-	0.0001065	0.001597
	departures sighted red light : returns sighted red light	38	-	-	-	0.185296	0.308826
	departures sighted red light : returns blind	27	-	-	-	0.0031215	0.023411
	departures sighted IR : departures blind	12	-	-	-	0.5671	0.76156
	departures sighted IR : returns sighted white light	17	-	-	-	0.006303	0.03151
	departures sighted IR : returns sighted red light	23	-	-	-	0.640405	0.76156
	departures sighted IR : returns blind	12	-	-	-	0.060606	0.15152
	departures blind : returns sighted white light	17	-	-	-	0.1103	0.2363
	departures blind : returns sighted red light	23	-	-	-	0.66	0.7616
	departures blind : returns blind	12	-	-	-	0.4545	0.6818
	returns sighted white light : returns sighted red light	28	-	-	-	0.00968	0.0363
	returns sighted white light : returns blind	17	-	-	-	1	1
	returns sighted red light : returns blind	23	-	-	-	0.05818	0.1515
Experiment 2, Lateral displacement
Statistical test	Compared groups	n	df	df residuals	Test statistic	p-value (unadjusted)	Single-step adjusted p-value
ANOVA	overall	34	2	31	2.677	0.0846	-
Tukey multiple comparisons	sighted white : sighted red	28	-	-	-2.183	-	0.0886
	sighted white : blind	17	-	-	-0.331	-	0.9411
	sighted red : blind	23	-	-	1.426	-	0.3375
Experiment 2, Distance efficiency
Statistical test	Compared groups	n	df	df residuals	Test statistic	p-value (unadjusted)	Single-step adjusted p-value
ANOVA	overall	34	2	31	2.297	0.117	-
Tukey multiple comparisons	sighted white : sighted red	28	-	-	1.275	-	0.416
	sighted white : blind	17	-	-	-0.936	-	0.619
	sighted red : blind	23	-	-	-2.04	-	0.118
